# Supplementary material for: Prolonged Environmental Enrichment Promotes Developmental Myelination
Source: Front Cell Dev Biol. 2021 Apr 26;9:665409. doi: 10.3389/fcell.2021.665409 (PMC8107367; doi:10.3389/fcell.2021.665409)
Supplement: Supplementary Table 1 — Top 50 OL RNAs from P22 subcortical WM. [file Table_1.XLSX]

## Sheet: P22 Top 50
Ensembl ID	Gene	baseMean
ENSMUSG00000031425	Plp1	230926
ENSMUSG00000098178	Gm42418	84478.8
ENSMUSG00000027375	Mal	63217.2
ENSMUSG00000006782	Cnp	51973.8
ENSMUSG00000027858	Tspan2	51237.2
ENSMUSG00000041607	Mbp	45039.7
ENSMUSG00000032517	Mobp	31149.2
ENSMUSG00000062078	Qk	29207
ENSMUSG00000032854	Ugt8a	22973.3
ENSMUSG00000106106	CT010467.1	18499.9
ENSMUSG00000062591	Tubb4a	17314.6
ENSMUSG00000022425	Enpp2	15508
ENSMUSG00000025203	Scd2	13846
ENSMUSG00000037625	Cldn11	13248.4
ENSMUSG00000026830	Ermn	12186.6
ENSMUSG00000028399	Ptprd	9612.86
ENSMUSG00000033579	Fa2h	8981.17
ENSMUSG00000005610	Eif4g2	8713.43
ENSMUSG00000031447	Lamp1	8643.14
ENSMUSG00000035093	Secisbp2l	8628.92
ENSMUSG00000031342	Gpm6b	8597.55
ENSMUSG00000027199	Gatm	8579.89
ENSMUSG00000073680	Tmem88b	8508.56
ENSMUSG00000029580	Actb	8486.12
ENSMUSG00000028412	Slc44a1	8484.1
ENSMUSG00000036745	Ttll7	8232.56
ENSMUSG00000026872	Zeb2	8175.65
ENSMUSG00000076258	Gm23935	8062.11
ENSMUSG00000037706	Cd81	8029.69
ENSMUSG00000076439	Mog	7979.69
ENSMUSG00000093930	Hmgcs1	7646.28
ENSMUSG00000001833	Sept7	7515.38
ENSMUSG00000021573	Tppp	6968.73
ENSMUSG00000036503	Rnf13	6638.46
ENSMUSG00000015714	Cers2	6344.53
ENSMUSG00000055421	Pcdh9	6156.21
ENSMUSG00000063077	Kif1b	6028.47
ENSMUSG00000022139	Mbnl2	5834.57
ENSMUSG00000026109	Tmeff2	5788.76
ENSMUSG00000068923	Syt11	5788.25
ENSMUSG00000027562	Car2	5741.96
ENSMUSG00000001847	Rac1	5734.58
ENSMUSG00000075415	Fnbp1	5613.52
ENSMUSG00000006651	Aplp1	5562.66
ENSMUSG00000001175	Calm1	5509.72
ENSMUSG00000032060	Cryab	5389.93
ENSMUSG00000092341	Malat1	5335.68
ENSMUSG00000058589	Anks1b	5330.43
ENSMUSG00000020458	Rtn4	5310.95
ENSMUSG00000056966	Gjc3	5255.87
