# Supplementary material for: Prolonged Environmental Enrichment Promotes Developmental Myelination
Source: Front Cell Dev Biol. 2021 Apr 26;9:665409. doi: 10.3389/fcell.2021.665409 (PMC8107367; doi:10.3389/fcell.2021.665409)
Supplement: Supplementary Table 2 — Top 50 OL RNAs from P30 subcortical WM. [file Table_2.XLSX]

## Sheet: P30 Top 50
Ensembl ID	Gene	baseMean
ENSMUSG00000031425	Plp1	449259
ENSMUSG00000027375	Mal	111126
ENSMUSG00000006782	Cnp	96117.6
ENSMUSG00000098178	Gm42418	92967.5
ENSMUSG00000027858	Tspan2	90115
ENSMUSG00000041607	Mbp	84813.3
ENSMUSG00000032517	Mobp	55632.1
ENSMUSG00000062078	Qk	54667
ENSMUSG00000062591	Tubb4a	36671.4
ENSMUSG00000032854	Ugt8a	35483.1
ENSMUSG00000022425	Enpp2	33003.2
ENSMUSG00000025203	Scd2	29087.9
ENSMUSG00000026830	Ermn	26113.7
ENSMUSG00000037625	Cldn11	24409.7
ENSMUSG00000028399	Ptprd	20312
ENSMUSG00000031342	Gpm6b	19874.9
ENSMUSG00000106106	CT010467.1	19768.3
ENSMUSG00000005610	Eif4g2	18904.9
ENSMUSG00000027199	Gatm	18609.2
ENSMUSG00000031447	Lamp1	18220.6
ENSMUSG00000073680	Tmem88b	17999.9
ENSMUSG00000029580	Actb	17146.6
ENSMUSG00000036745	Ttll7	17051
ENSMUSG00000027562	Car2	17047.8
ENSMUSG00000001833	Sept7	16961.8
ENSMUSG00000026872	Zeb2	16769.1
ENSMUSG00000037706	Cd81	16247.2
ENSMUSG00000028412	Slc44a1	15987.1
ENSMUSG00000021573	Tppp	14917.1
ENSMUSG00000035093	Secisbp2l	14377.7
ENSMUSG00000036503	Rnf13	14366.5
ENSMUSG00000063077	Kif1b	13671.4
ENSMUSG00000032060	Cryab	13069.9
ENSMUSG00000068923	Syt11	12952.2
ENSMUSG00000022139	Mbnl2	12813
ENSMUSG00000006651	Aplp1	12775.7
ENSMUSG00000033579	Fa2h	12733.5
ENSMUSG00000055421	Pcdh9	12443.9
ENSMUSG00000076439	Mog	11969.7
ENSMUSG00000045962	Wnk1	11859.2
ENSMUSG00000022892	App	11793.6
ENSMUSG00000015714	Cers2	11761
ENSMUSG00000019970	Sgk1	11672.8
ENSMUSG00000022548	Apod	11611.1
ENSMUSG00000056966	Gjc3	11490.4
ENSMUSG00000001847	Rac1	11441.2
ENSMUSG00000036777	Anln	11426.8
ENSMUSG00000001175	Calm1	11269.3
ENSMUSG00000076258	Gm23935	11194.9
ENSMUSG00000075415	Fnbp1	11146.2
