# Supplementary material for: Prolonged Environmental Enrichment Promotes Developmental Myelination
Source: Front Cell Dev Biol. 2021 Apr 26;9:665409. doi: 10.3389/fcell.2021.665409 (PMC8107367; doi:10.3389/fcell.2021.665409)
Supplement: Supplementary Table 3 — Top 50 OL RNAs from P45 subcortical WM. [file Table_3.XLSX]

## Sheet: P45 Top 50
Ensembl ID	Gene	baseMean
ENSMUSG00000031425	Plp1	349525
ENSMUSG00000098178	Gm42418	110198
ENSMUSG00000041607	Mbp	108826
ENSMUSG00000006782	Cnp	92261.7
ENSMUSG00000027375	Mal	90704.3
ENSMUSG00000062591	Tubb4a	66254
ENSMUSG00000027858	Tspan2	53937.3
ENSMUSG00000032517	Mobp	50699.7
ENSMUSG00000062078	Qk	46344.9
ENSMUSG00000022425	Enpp2	36607.5
ENSMUSG00000025203	Scd2	32889.6
ENSMUSG00000015090	Ptgds	31123.6
ENSMUSG00000026830	Ermn	25375
ENSMUSG00000106106	CT010467.1	25338.7
ENSMUSG00000032060	Cryab	23257.1
ENSMUSG00000031342	Gpm6b	22620.1
ENSMUSG00000027199	Gatm	22066.8
ENSMUSG00000006651	Aplp1	21967.3
ENSMUSG00000032854	Ugt8a	21339.9
ENSMUSG00000028399	Ptprd	20786
ENSMUSG00000027562	Car2	20760.2
ENSMUSG00000019970	Sgk1	20620.9
ENSMUSG00000026473	Glul	19705
ENSMUSG00000005610	Eif4g2	19455.5
ENSMUSG00000036745	Ttll7	19148.2
ENSMUSG00000029580	Actb	18055.5
ENSMUSG00000076258	Gm23935	17883.4
ENSMUSG00000037706	Cd81	17834.7
ENSMUSG00000037625	Cldn11	17793.1
ENSMUSG00000022548	Apod	17650.8
ENSMUSG00000026421	Csrp1	17377.8
ENSMUSG00000031447	Lamp1	17088.3
ENSMUSG00000022892	App	16403.9
ENSMUSG00000063077	Kif1b	16028.4
ENSMUSG00000045962	Wnk1	15828.5
ENSMUSG00000001833	Sept7	15414.5
ENSMUSG00000026872	Zeb2	14975.8
ENSMUSG00000068923	Syt11	14767.8
ENSMUSG00000021573	Tppp	14763.3
ENSMUSG00000020486	Sept4	14652.5
ENSMUSG00000022139	Mbnl2	14463.5
ENSMUSG00000036777	Anln	14425.6
ENSMUSG00000036503	Rnf13	14235.4
ENSMUSG00000061751	Kalrn	13972.8
ENSMUSG00000028412	Slc44a1	13617.4
ENSMUSG00000060716	Plekhh1	13147.7
ENSMUSG00000069601	Ank3	13143.9
ENSMUSG00000073680	Tmem88b	13089.4
ENSMUSG00000035093	Secisbp2l	12686.2
ENSMUSG00000024661	Fth1	12535.9
