# Supplementary material for: Prolonged Environmental Enrichment Promotes Developmental Myelination
Source: Front Cell Dev Biol. 2021 Apr 26;9:665409. doi: 10.3389/fcell.2021.665409 (PMC8107367; doi:10.3389/fcell.2021.665409)
Supplement: Supplementary Table 4 — Differentially expressed genes between EE and SD at P22. [file Table_4.XLSX]

## Sheet: P22NXallresults
Ensembl ID	Gene	baseMean	log2FoldChange	padj
ENSMUSG00000014177	Tvp23b	160.785	-2.17632	0.00107568
ENSMUSG00000090608	Gm17200	59.4519	-2.11476	0.0035742
ENSMUSG00000024480	Ap3s1	44.9637	-1.97814	0.00107568
ENSMUSG00000044982	Sft2d3	132.506	-1.84656	0.0344957
ENSMUSG00000029761	Cald1	186.405	-1.82394	0.00473616
ENSMUSG00000070343	Gm10288	24.9547	-1.71381	0.042206
ENSMUSG00000057914	Cacnb2	68.4432	-1.70567	0.0344957
ENSMUSG00000021786	Oxsm	56.5894	-1.66043	0.0227381
ENSMUSG00000056268	Dennd1b	59.8145	-1.6495	0.0131547
ENSMUSG00000089902	Gm13625	41.3458	-1.63029	0.043497
ENSMUSG00000022323	Rida	117.643	-1.53515	0.00329511
ENSMUSG00000020297	Nsg2	88.904	-1.51585	0.0358486
ENSMUSG00000044285	Gm1821	58.5316	-1.49546	0.0266501
ENSMUSG00000081485	Gm12338	45.1174	-1.49456	0.0162674
ENSMUSG00000034327	Kctd9	106.706	-1.474	0.016251
ENSMUSG00000051185	Fam174a	350.628	-1.35883	0.00107568
ENSMUSG00000021877	Arf4	881.569	-1.35524	0.00326754
ENSMUSG00000031885	Cbfb	276.582	-1.35135	0.00815861
ENSMUSG00000026696	Vamp4	317.211	-1.3089	0.0113206
ENSMUSG00000031246	Sh3bgrl	405.682	-1.30595	0.0376952
ENSMUSG00000026005	Rpe	259.092	-1.1814	0.00326754
ENSMUSG00000000197	Nalcn	264.935	-1.1761	0.0134191
ENSMUSG00000040818	Dennd6a	336.592	-1.16406	0.00326754
ENSMUSG00000062115	Rai1	861.699	-1.15602	0.0362041
ENSMUSG00000072704	Smim10l1	627.32	-1.13891	0.0113206
ENSMUSG00000026771	Spopl	204.251	-1.13755	0.0349625
ENSMUSG00000031352	Hccs	323.795	-1.12595	0.0237855
ENSMUSG00000044155	Lsm8	297.994	-1.10354	0.014619
ENSMUSG00000022788	Fgd4	151.101	-1.09328	0.0349625
ENSMUSG00000042460	C1galt1	264.891	-1.06734	0.0250693
ENSMUSG00000018442	Derl2	149.212	-1.05411	0.035238
ENSMUSG00000063297	Luzp2	688.141	-1.04723	0.0419853
ENSMUSG00000021775	Nr1d2	405.739	-1.01792	0.0491229
ENSMUSG00000009470	Tnpo1	296.29	-0.994325	0.00416215
ENSMUSG00000036766	Dner	210.813	-0.984515	0.0183405
ENSMUSG00000041852	Tcf20	1175.53	-0.973605	0.0113206
ENSMUSG00000060771	Tsga10	110.775	-0.972853	0.0331896
ENSMUSG00000028282	Casp8ap2	381.617	-0.945687	0.0191933
ENSMUSG00000001627	Ifrd1	364.948	-0.932752	0.0113206
ENSMUSG00000026158	Ogfrl1	229.058	-0.916135	0.0433348
ENSMUSG00000035212	Leprot	350.725	-0.889769	0.0405508
ENSMUSG00000027108	Ola1	456.835	-0.879429	0.012669
ENSMUSG00000026393	Nek7	649.493	-0.854714	0.0134191
ENSMUSG00000031357	Syap1	215.171	-0.81919	0.0266501
ENSMUSG00000042682	Selenok	626.168	-0.810342	0.0113206
ENSMUSG00000021772	Nkiras1	392.641	-0.803972	0.00771658
ENSMUSG00000084957	Bbip1	548.008	-0.799037	0.0144039
ENSMUSG00000007656	Arpp19	1260.32	-0.779062	0.0416752
ENSMUSG00000006740	Kif5b	1436.46	-0.764883	0.0352595
ENSMUSG00000028550	Atg4c	828.284	-0.746859	0.0491229
ENSMUSG00000020629	Adi1	1233.1	-0.72104	0.00741383
ENSMUSG00000032540	Abhd5	1145.72	-0.711863	0.0201822
ENSMUSG00000007458	M6pr	549.944	-0.624982	0.0398769
ENSMUSG00000021270	Hsp90aa1	3759.53	0.568451	0.0302949
ENSMUSG00000027254	Map1a	3095.06	0.664789	0.0483284
ENSMUSG00000063870	Chd4	944.953	0.672809	0.0433348
ENSMUSG00000061482	Hist1h4d	917.514	0.693666	0.00946972
ENSMUSG00000090024	Gm16350	359.939	0.717504	0.0349625
ENSMUSG00000020780	Srp68	485.194	0.738532	0.0121135
ENSMUSG00000025151	Maged1	524.244	0.79797	0.0266501
ENSMUSG00000039852	Rere	542.403	0.803239	0.0237855
ENSMUSG00000030738	Eif3c	833.363	0.805149	0.00771658
ENSMUSG00000032187	Smarca4	706.166	0.826847	0.0335017
ENSMUSG00000036435	Exoc1	202.906	0.828267	0.0376952
ENSMUSG00000032294	Pkm	271.747	0.850881	0.0349625
ENSMUSG00000021957	Tkt	754.567	0.853718	0.0352595
ENSMUSG00000031385	Plxnb3	852.275	0.866319	0.0419853
ENSMUSG00000039218	Srrm2	4160.54	0.892534	0.00293196
ENSMUSG00000004677	Myo9b	346.48	0.893792	0.048743
ENSMUSG00000002455	Prpf6	211.148	0.91184	0.0405508
ENSMUSG00000029559	2210016L21Rik	128.657	0.929458	0.0427759
ENSMUSG00000028811	Yars	235.528	0.938682	0.0113206
ENSMUSG00000026825	Dnm1	665.465	0.946816	0.0113206
ENSMUSG00000045482	Trrap	222.463	0.963909	0.0331896
ENSMUSG00000034931	Dhx8	175.046	0.99252	0.0265178
ENSMUSG00000035726	Supt16	407.12	1.02392	0.00326754
ENSMUSG00000039145	Camk1d	155.247	1.1309	0.0121135
ENSMUSG00000021500	Ddx46	1796	1.18673	0.00815861
ENSMUSG00000017978	Cadps2	208.365	1.22443	0.0365963
ENSMUSG00000023990	Tfeb	223.832	1.23897	0.0251314
ENSMUSG00000031848	Lsm4	70.1333	1.24045	0.0357045
ENSMUSG00000001855	Nup214	264.174	1.24165	0.0113206
ENSMUSG00000040479	Dgkz	177.796	1.31605	0.0433348
ENSMUSG00000037012	Hk1	170.303	1.32714	0.00946972
ENSMUSG00000032867	Fbxw8	196.652	1.40391	0.0113206
ENSMUSG00000090758	Gm17178	52.5654	1.42189	0.0433348
ENSMUSG00000039041	Adrm1	143.44	1.44529	0.0121135
ENSMUSG00000025582	Nptx1	104.985	1.44644	0.0384157
ENSMUSG00000039706	Ldb2	76.3375	1.46393	0.0352595
ENSMUSG00000028607	Cpt2	109.19	1.47494	0.0483284
ENSMUSG00000025855	Prkar1b	136.763	1.49038	0.0470875
ENSMUSG00000007589	Tinf2	82.7531	1.49272	0.0113206
ENSMUSG00000033065	Pfkm	101.138	1.51512	0.0484684
ENSMUSG00000010086	Rnf112	105.747	1.5449	0.0134191
ENSMUSG00000029360	Gm9754	101.151	1.60198	0.0405508
ENSMUSG00000049760	2410015M20Rik	79.8547	1.62771	0.0266501
ENSMUSG00000001313	Rnd2	160.03	1.66761	0.00342167
ENSMUSG00000020319	Wdpcp	49.6143	1.67881	0.0201822
ENSMUSG00000026134	Prim2	97.7511	1.70092	0.0183405
ENSMUSG00000019143	Hars2	71.6505	1.79459	0.035664
ENSMUSG00000041313	Slc7a1	53.0798	1.81604	0.0397471
ENSMUSG00000026259	Ngef	71.7499	2.04569	0.0138813
ENSMUSG00000027577	Chrna4	71.7756	2.06336	0.00326754
ENSMUSG00000002307	Daxx	68.4603	2.25591	0.0266501
