# Supplementary material for: Prolonged Environmental Enrichment Promotes Developmental Myelination
Source: Front Cell Dev Biol. 2021 Apr 26;9:665409. doi: 10.3389/fcell.2021.665409 (PMC8107367; doi:10.3389/fcell.2021.665409)
Supplement: Supplementary Table 5 — Differentially expressed genes between EE and SD at P30. [file Table_5.XLSX]

## Sheet: P30NxS-NxEallresults
Ensembl ID	Gene	baseMean	log2FoldChange	padj
ENSMUSG00000026039	Sgo2a	57.1393	-2.12418	0.00934011
ENSMUSG00000024867	Pip5k1b	51.2519	-2.11374	0.0455038
ENSMUSG00000029910	Mad2l1	70.3952	-1.78761	0.0334747
ENSMUSG00000025283	Sat1	121.082	-1.7427	0.0176603
ENSMUSG00000025591	Tma16	417.457	-1.3347	0.04879
ENSMUSG00000037296	Lsm1	96.156	-1.20361	0.0175005
ENSMUSG00000016495	Plgrkt	145.609	-1.18519	0.0240858
ENSMUSG00000066595	Flvcr1	88.6465	-1.1668	0.029208
ENSMUSG00000051855	Mest	307.364	-1.11825	0.0427993
ENSMUSG00000036291	Ap5m1	365.884	-1.10291	0.00714854
ENSMUSG00000032757	Bet1	692.938	-0.972656	0.0256219
ENSMUSG00000030104	Edem1	733.67	-0.939177	0.0409116
ENSMUSG00000043061	Tmem18	209.318	-0.918292	0.035412
ENSMUSG00000036275	9530068E07Rik	1044.1	-0.915056	0.00291523
ENSMUSG00000020642	Rnf144a	510.729	-0.880028	0.0310494
ENSMUSG00000070498	Tmem132b	1049.93	-0.878125	0.00934011
ENSMUSG00000040297	Suco	672.256	-0.86382	0.00714854
ENSMUSG00000038280	Ostm1	507.865	-0.844591	0.032999
ENSMUSG00000027860	Vangl1	244.027	-0.837311	0.0224175
ENSMUSG00000030494	Rhpn2	386.546	-0.832116	0.0409116
ENSMUSG00000021520	Uqcrb	342.198	-0.831787	0.0195378
ENSMUSG00000025354	Dnajc14	311.689	-0.815427	0.0322679
ENSMUSG00000035199	Arl6ip5	374.255	-0.806948	0.0378251
ENSMUSG00000020873	Slc35b1	334.372	-0.791234	0.00291523
ENSMUSG00000032932	Hspa13	473.668	-0.789111	0.0486975
ENSMUSG00000027525	Phactr3	1069.7	-0.786078	0.0294124
ENSMUSG00000045414	1190002N15Rik	1160.86	-0.767069	0.0119317
ENSMUSG00000038668	Lpar1	4902.71	-0.764305	0.000134971
ENSMUSG00000028191	Bcl10	293.627	-0.759832	0.0409116
ENSMUSG00000055436	Srsf11	737.854	-0.759076	0.047522
ENSMUSG00000030421	Uri1	521.629	-0.758839	0.0294124
ENSMUSG00000031007	Atp6ap2	880.154	-0.756745	0.0484728
ENSMUSG00000109754	Gm39214	1241.8	-0.754583	0.0220941
ENSMUSG00000042682	Selenok	1036.71	-0.748622	0.00934011
ENSMUSG00000053253	Ndfip2	737.949	-0.7458	0.00902894
ENSMUSG00000050192	Eif5a2	654.56	-0.726449	0.035412
ENSMUSG00000042396	Rbm7	391.157	-0.72624	0.0330644
ENSMUSG00000051412	Vamp7	603.084	-0.726068	0.0135945
ENSMUSG00000040550	Otud6b	640.075	-0.72314	0.0450823
ENSMUSG00000028132	Tmem56	723.149	-0.722692	0.0176603
ENSMUSG00000039830	Olig2	2244.15	-0.707718	0.00503262
ENSMUSG00000027858	Tspan2	79167.9	-0.704005	0.00102281
ENSMUSG00000031604	Msmo1	1374.3	-0.702906	0.00779337
ENSMUSG00000025016	Tm9sf3	2846.2	-0.700573	0.00714854
ENSMUSG00000097412	1810014B01Rik	1060.45	-0.689512	0.0256219
ENSMUSG00000047037	Nipa1	2851.41	-0.686022	0.00130342
ENSMUSG00000036503	Rnf13	12691.2	-0.680843	0.000478979
ENSMUSG00000031990	Jam3	1583.72	-0.672487	0.00130342
ENSMUSG00000020283	Pex13	433.767	-0.671402	0.0210104
ENSMUSG00000032854	Ugt8a	31428.7	-0.669337	0.0274776
ENSMUSG00000028020	Glrb	2262.63	-0.665509	0.0137559
ENSMUSG00000032116	Stt3a	1132.21	-0.66216	0.0309195
ENSMUSG00000021917	Spcs1	927.405	-0.651365	0.00737716
ENSMUSG00000050912	Tmem123	1760.41	-0.650036	0.00714854
ENSMUSG00000031425	Plp1	400230	-0.645066	0.00130342
ENSMUSG00000019877	Serinc1	5024.35	-0.642517	7.22296e-05
ENSMUSG00000064325	Hhip	2950.03	-0.636173	0.00902894
ENSMUSG00000026457	Adipor1	841.878	-0.622379	0.0401947
ENSMUSG00000032328	Tmem30a	4523.83	-0.613236	0.00145859
ENSMUSG00000073725	Lmbrd1	2176.07	-0.612778	0.0486975
ENSMUSG00000035847	Ids	4416.03	-0.594096	0.0125429
ENSMUSG00000034488	Edil3	9287.67	-0.591864	0.00128147
ENSMUSG00000031703	Itfg1	4312.2	-0.574977	0.035412
ENSMUSG00000039704	Lmbrd2	1702.92	-0.572165	0.0162722
ENSMUSG00000075700	Selenot	3751.77	-0.571056	0.0330644
ENSMUSG00000003746	Man1a	2359.5	-0.565498	0.0378251
ENSMUSG00000037625	Cldn11	22168.9	-0.564356	0.0423088
ENSMUSG00000087178	A230056P14Rik	553.257	-0.559177	0.0409116
ENSMUSG00000040537	Adam22	1603.13	-0.553319	0.0423088
ENSMUSG00000027828	Ssr3	3608.87	-0.550359	0.0378251
ENSMUSG00000028347	Tmeff1	3076.12	-0.549881	0.0224175
ENSMUSG00000031342	Gpm6b	18154.9	-0.540416	0.000134971
ENSMUSG00000022664	Slc35a5	1688.4	-0.528952	0.0330644
ENSMUSG00000041762	Gpr155	3697.59	-0.526033	0.04879
ENSMUSG00000048022	Tmem229a	9281.57	-0.518841	0.0135945
ENSMUSG00000027739	Rab33b	1804.51	-0.502705	0.00779337
ENSMUSG00000022108	Itm2b	5336.24	-0.501423	0.0125874
ENSMUSG00000029571	Tmem106b	2554.55	-0.476424	0.0472169
ENSMUSG00000024597	Slc12a2	7337.75	-0.393485	0.0427993
ENSMUSG00000035152	Ap2b1	1019.24	0.606278	0.04879
ENSMUSG00000029478	Ncor2	891.14	0.650715	0.0452854
ENSMUSG00000037605	Adgrl3	392.254	0.679499	0.047522
ENSMUSG00000039686	Zer1	365.111	0.682424	0.0216786
ENSMUSG00000002028	Kmt2a	1047.12	0.686088	0.0409116
ENSMUSG00000021244	Ylpm1	1676.77	0.833775	0.0423088
ENSMUSG00000035632	Cnot3	191.73	0.865759	0.047522
ENSMUSG00000020802	Ube2o	261.311	0.871674	0.0162722
ENSMUSG00000018707	Dync1h1	3659.18	0.936616	0.0309195
ENSMUSG00000020135	Apc2	137.364	0.995592	0.0387006
ENSMUSG00000034799	Unc13a	315.421	1.00969	0.0145386
ENSMUSG00000046574	Prr12	809.192	1.18706	0.00291523
ENSMUSG00000037138	Aff3	112.523	1.27518	0.0248577
ENSMUSG00000070576	Mn1	497.319	1.34091	0.00779337
ENSMUSG00000054178	NA	126.254	1.39648	0.0104372
ENSMUSG00000065037	Rn7sk	422.864	1.72232	0.0135945
ENSMUSG00000098233	Gm26954	28.6979	2.06812	0.0409116
ENSMUSG00000025780	Itih5	79.2376	2.43599	0.00714854
ENSMUSG00000068154	Insm1	50.4683	2.4989	0.0256219
ENSMUSG00000004994	Ccdc130	52.4467	2.61717	0.00779337
