# Supplementary material for: Prolonged Environmental Enrichment Promotes Developmental Myelination
Source: Front Cell Dev Biol. 2021 Apr 26;9:665409. doi: 10.3389/fcell.2021.665409 (PMC8107367; doi:10.3389/fcell.2021.665409)
Supplement: Supplementary Table 6 — Differentially expressed genes between EE and SD at P45. [file Table_6.xlsx]

## Sheet: P45NxS-NxSallresults
Ensembl ID	Gene	baseMean	log2FoldChange	padj
ENSMUSG00000021268	Meg3	1204.99	1.56336	2.08631e-27
ENSMUSG00000021270	Hsp90aa1	6456.14	-0.706638	3.74904e-17
ENSMUSG00000066036	Ubr4	958.037	-0.721405	1.06206e-09
ENSMUSG00000028842	Ago3	1558.47	-0.956675	1.06206e-09
ENSMUSG00000028785	Hpca	980.13	1.24695	1.06206e-09
ENSMUSG00000039741	Bahcc1	1269.83	1.46788	1.21528e-08
ENSMUSG00000038173	Enpp6	1952.11	-0.875523	3.13684e-07
ENSMUSG00000022351	Sqle	724.257	-0.908009	5.00864e-07
ENSMUSG00000034751	Mast4	4060.13	-0.739276	1.1758e-06
ENSMUSG00000032826	Ank2	8313.11	-0.598204	1.1758e-06
ENSMUSG00000034560	Washc4	866.733	-0.724284	1.26315e-06
ENSMUSG00000090546	Cdr1	2077.56	1.25223	1.71807e-06
ENSMUSG00000050965	Prkca	868.104	-0.703453	1.72039e-06
ENSMUSG00000022708	Zbtb20	2435.24	-0.675329	2.75095e-06
ENSMUSG00000068966	Zbtb34	276.393	0.996468	4.07563e-06
ENSMUSG00000031137	Fgf13	391.045	1.66942	7.14946e-06
ENSMUSG00000097545	Mir124a-1hg	83.9419	1.62133	1.39135e-05
ENSMUSG00000043940	Wdfy3	1955.94	-0.689325	1.39135e-05
ENSMUSG00000027254	Map1a	4561.09	-0.689689	1.88019e-05
ENSMUSG00000047976	Kcna1	4812.79	-0.729652	2.05487e-05
ENSMUSG00000044349	Snhg11	570.041	1.27271	2.162e-05
ENSMUSG00000045991	Onecut2	177.411	1.33059	2.55446e-05
ENSMUSG00000049422	Chchd10	201	1.35034	3.69986e-05
ENSMUSG00000041417	Pik3r1	3840.55	-0.537338	3.69986e-05
ENSMUSG00000051067	Lingo3	98.1138	1.66511	3.86932e-05
ENSMUSG00000056367	Actr3b	82.7748	1.60526	4.974e-05
ENSMUSG00000048814	Lonrf2	561.157	1.16077	5.07931e-05
ENSMUSG00000009418	Nav1	1562.44	-0.80226	5.07931e-05
ENSMUSG00000032773	Chrm1	114.739	1.41087	6.93776e-05
ENSMUSG00000025427	Rnf165	246.44	1.2241	8.77439e-05
ENSMUSG00000024169	Ift140	77.5898	-1.46155	9.38803e-05
ENSMUSG00000021701	Plk2	243.688	1.11077	9.38803e-05
ENSMUSG00000024030	Abcg1	895.579	-0.626119	9.60176e-05
ENSMUSG00000048644	Ctxn1	294.904	0.983181	9.81365e-05
ENSMUSG00000028137	Celf3	72.6759	1.78665	0.000125082
ENSMUSG00000020524	Gria1	219.869	1.07239	0.000129861
ENSMUSG00000021112	Mpp5	2260.54	-0.520893	0.000134463
ENSMUSG00000029657	Hsph1	1701.49	-0.899249	0.000136843
ENSMUSG00000034648	Lrrn1	6904.54	-0.633265	0.000136843
ENSMUSG00000023274	Cd4	53.9125	3.03162	0.000139906
ENSMUSG00000039704	Lmbrd2	1274.9	-0.626645	0.000147348
ENSMUSG00000055540	Epha6	27.1466	2.82172	0.000148761
ENSMUSG00000023977	Ubr2	952.943	-0.629653	0.000166804
ENSMUSG00000025738	Fbxl16	436.455	0.705372	0.00017057
ENSMUSG00000027695	Pld1	607.95	-0.853062	0.000174519
ENSMUSG00000039959	Hip1	888.874	-0.853641	0.000174519
ENSMUSG00000036777	Anln	9692.97	-0.855198	0.000176694
ENSMUSG00000027087	Itgav	1603.83	-0.726064	0.00020367
ENSMUSG00000026576	Atp1b1	1334.24	0.891439	0.00020367
ENSMUSG00000020629	Adi1	2501.87	-0.610656	0.00020367
ENSMUSG00000018476	Kdm6b	568.758	0.932558	0.000209206
ENSMUSG00000028820	Sfpq	1219.28	-0.745714	0.000209206
ENSMUSG00000044447	Dock5	2137.51	-0.594487	0.000209206
ENSMUSG00000006800	Sulf2	3227.98	-0.727487	0.000209206
ENSMUSG00000038608	Dock10	6558.65	-0.475351	0.000209206
ENSMUSG00000023944	Hsp90ab1	8248.16	-0.574055	0.000209206
ENSMUSG00000045962	Wnk1	11914.8	-0.474979	0.000228419
ENSMUSG00000017631	Abr	295	0.912024	0.000236836
ENSMUSG00000055296	Tmem245	785.207	-0.773965	0.000236836
ENSMUSG00000028465	Tln1	716.087	-0.733866	0.000249838
ENSMUSG00000030660	Pik3c2a	1864.17	-0.697903	0.000251842
ENSMUSG00000020599	Rgs9	102.075	1.56101	0.000252828
ENSMUSG00000060261	Gtf2i	1486.75	-0.523082	0.000259395
ENSMUSG00000032854	Ugt8a	15112.5	-0.672162	0.00029971
ENSMUSG00000034818	Celf5	230.586	1.03453	0.000352271
ENSMUSG00000020361	Hspa4	1504.17	-0.463021	0.000358044
ENSMUSG00000024403	Atp6v1g2	459.699	0.948834	0.000380521
ENSMUSG00000033585	Ndn	135.742	1.22192	0.000394054
ENSMUSG00000051344	Plekhm3	595.744	-0.694032	0.000399585
ENSMUSG00000085838	Chn1os1	120.518	1.38017	0.000401018
ENSMUSG00000071234	Syndig1l	33.1649	2.41491	0.000422805
ENSMUSG00000005198	Polr2a	903.548	-0.788248	0.00043079
ENSMUSG00000024597	Slc12a2	5828.98	-0.65146	0.000431783
ENSMUSG00000069729	Arid1b	2270.5	-2.82497	0.000438452
ENSMUSG00000026219	Trip12	1891.27	-0.526505	0.000440287
ENSMUSG00000039501	Znfx1	973.363	-1.14925	0.000442332
ENSMUSG00000033253	Szt2	101.138	-1.0115	0.000454814
ENSMUSG00000022141	Nipbl	1305.8	-0.747648	0.000463789
ENSMUSG00000033577	Myo6	2268.29	-0.611436	0.000499433
ENSMUSG00000031822	Gse1	2564.61	0.901099	0.000530774
ENSMUSG00000070544	Top1	736.908	-0.708149	0.000547291
ENSMUSG00000025757	Hspa4l	1383.08	-0.650169	0.000552583
ENSMUSG00000028461	Ccdc107	156.424	1.52088	0.000583559
ENSMUSG00000032220	Myo1e	495.731	-0.930309	0.000585217
ENSMUSG00000020436	Gabrg2	203.635	1.0266	0.000590472
ENSMUSG00000004748	Mtfp1	37.7693	1.81549	0.000613512
ENSMUSG00000040549	Ckap5	1891.46	-0.614575	0.000613512
ENSMUSG00000032259	Drd2	91.031	1.76659	0.000646679
ENSMUSG00000067242	Lgi1	165.066	1.01751	0.000646679
ENSMUSG00000026202	Tuba4a	488.531	0.825359	0.000646679
ENSMUSG00000021624	Cd180	141.554	-1.15248	0.000654044
ENSMUSG00000103636	Gm38331	279.833	-0.985395	0.00076291
ENSMUSG00000029436	Mmp17	131.139	1.05612	0.000957582
ENSMUSG00000056596	Trnp1	130.077	0.967036	0.000990986
ENSMUSG00000028799	Zfp362	219.824	0.771275	0.00101307
ENSMUSG00000003469	Phyhip	289.239	0.886574	0.00101307
ENSMUSG00000021986	Amer2	2944.53	-1.04634	0.00101307
ENSMUSG00000020886	Dlg4	480.943	0.729614	0.00102733
ENSMUSG00000030314	Atg7	1167.88	-1.20999	0.00103296
ENSMUSG00000046699	Slitrk4	255.862	1.50321	0.00104808
ENSMUSG00000040907	Atp1a3	944.381	0.83212	0.00104808
ENSMUSG00000034488	Edil3	8853.29	-0.597009	0.00104808
ENSMUSG00000025867	Cplx2	809.136	0.641903	0.00105679
ENSMUSG00000059326	Csf2ra	26.767	2.22784	0.00112713
ENSMUSG00000015656	Hspa8	4521.76	-0.672464	0.00112713
ENSMUSG00000090877	Hspa1b	82.7035	-3.87055	0.00118227
ENSMUSG00000055485	Soga1	697.683	-0.697088	0.00121438
ENSMUSG00000031028	Tub	121.748	0.949868	0.00123108
ENSMUSG00000032532	Cck	420.945	0.852191	0.00123441
ENSMUSG00000038530	Rgs4	333.813	0.996345	0.00124335
ENSMUSG00000022514	Il1rap	3102.31	-0.612458	0.00132247
ENSMUSG00000038349	Plcl1	3056.73	-0.600295	0.00134215
ENSMUSG00000023800	Tiam2	84.2916	1.16787	0.00138146
ENSMUSG00000040254	Sema3d	197.111	-0.811377	0.00141613
ENSMUSG00000021238	Aldh6a1	711.745	-0.601186	0.00141613
ENSMUSG00000025153	Fasn	1924.65	-0.778083	0.00141613
ENSMUSG00000026490	Cdc42bpa	7120.36	-0.605374	0.00143534
ENSMUSG00000022099	Dmtn	234.045	0.820109	0.00150166
ENSMUSG00000031425	Plp1	256555	-0.554193	0.00156852
ENSMUSG00000033278	Ptprm	163.16	-0.936055	0.00162256
ENSMUSG00000037126	Psd	160.589	1.09044	0.00163738
ENSMUSG00000021087	Rtn1	803	0.824435	0.00168913
ENSMUSG00000024002	Brd4	1601.12	-0.482264	0.00168913
ENSMUSG00000034235	Usp54	4632.09	-0.62463	0.0017106
ENSMUSG00000038732	Mboat1	65.6386	1.52909	0.00177291
ENSMUSG00000032280	Tle3	299.471	-0.917663	0.00182021
ENSMUSG00000003573	Homer3	99.7588	1.05996	0.00185032
ENSMUSG00000000560	Gabra2	169.371	1.6334	0.00185032
ENSMUSG00000035093	Secisbp2l	9483.79	-0.496959	0.00185032
ENSMUSG00000056427	Slit3	64.3169	2.53544	0.00188651
ENSMUSG00000026110	Mgat4a	88.6031	1.09365	0.00188651
ENSMUSG00000030772	Dkk3	318.515	0.81427	0.00188651
ENSMUSG00000022946	Dop1b	896.353	-0.576582	0.00188651
ENSMUSG00000055421	Pcdh9	8317.87	-0.456483	0.00188651
ENSMUSG00000029153	Ociad2	103.391	1.27969	0.00194385
ENSMUSG00000021969	Zdhhc20	2040.85	-0.547776	0.00198288
ENSMUSG00000034602	Mon2	854.167	-0.514542	0.00202813
ENSMUSG00000034040	Galnt17	47.443	1.87137	0.0021697
ENSMUSG00000046447	Camk2n1	1466.97	0.661713	0.00225391
ENSMUSG00000071176	Arhgef10	5430.58	-0.42706	0.00225391
ENSMUSG00000030854	Ptpn5	104.732	1.29952	0.00225784
ENSMUSG00000096054	Syne1	1002.34	-0.956982	0.00232253
ENSMUSG00000032216	Nedd4	3142.07	-0.448961	0.00232253
ENSMUSG00000024887	Asah2	516.459	-0.728728	0.00237986
ENSMUSG00000031342	Gpm6b	16862.7	-0.505496	0.0024113
ENSMUSG00000032050	Rdx	1873.29	-0.579839	0.00241368
ENSMUSG00000020716	Nf1	3504.05	-0.534194	0.00244166
ENSMUSG00000033065	Pfkm	134.799	1.00205	0.00249797
ENSMUSG00000021027	Ralgapa1	848.146	-0.706703	0.00251072
ENSMUSG00000041112	Elmo1	3170.65	-0.670627	0.00251475
ENSMUSG00000054034	Tceal5	39.6201	1.49114	0.00256706
ENSMUSG00000026360	Rgs2	118.553	1.08804	0.00256706
ENSMUSG00000050711	Scg2	169.206	1.00066	0.00256706
ENSMUSG00000084925	1810062O18Rik	653.055	-0.701547	0.00256706
ENSMUSG00000038056	Kmt2c	1496.58	-0.608776	0.00256706
ENSMUSG00000025862	Stag2	1596.16	-0.543992	0.00256706
ENSMUSG00000066129	Kndc1	1928.81	-0.647253	0.00256706
ENSMUSG00000040260	Daam2	2311.96	-0.744428	0.00256706
ENSMUSG00000047658	Gal3st3	57.1798	1.73453	0.0025686
ENSMUSG00000006494	Pdk1	71.4995	1.36248	0.00265278
ENSMUSG00000032087	Dscaml1	583.219	-0.604509	0.00265278
ENSMUSG00000019996	Map7	3335.09	-0.666799	0.00265278
ENSMUSG00000032625	Thsd7a	389.219	-0.60017	0.00265572
ENSMUSG00000053310	Nrgn	513.099	0.957913	0.00266209
ENSMUSG00000027350	Chgb	293.152	0.92069	0.00269444
ENSMUSG00000027184	Caprin1	2224.22	-0.4496	0.0027225
ENSMUSG00000041762	Gpr155	2522.13	-0.515747	0.0027225
ENSMUSG00000019726	Lyst	302.706	-0.726197	0.00285621
ENSMUSG00000029420	Rimbp2	167.061	1.19107	0.00291437
ENSMUSG00000028399	Ptprd	15184.4	-0.570202	0.00291437
ENSMUSG00000049076	Acap2	2263.59	-0.530979	0.00296772
ENSMUSG00000046201	Scaf8	382.836	-0.557859	0.00303297
ENSMUSG00000019467	Arhgef25	44.1236	1.69817	0.00308379
ENSMUSG00000037815	Ctnna1	1495.26	-0.517693	0.00308379
ENSMUSG00000053963	Stum	133.529	1.32842	0.00314814
ENSMUSG00000038002	Cramp1l	285.095	-0.615741	0.0032517
ENSMUSG00000037933	Bicd2	380.241	-0.639737	0.00325823
ENSMUSG00000057335	Cep170	2266.55	-0.424168	0.00325933
ENSMUSG00000023923	Tbc1d5	1498.52	-0.534289	0.00326621
ENSMUSG00000079056	Kcnip3	215.953	0.779303	0.00329221
ENSMUSG00000031821	Gins2	1654.67	0.849855	0.00330352
ENSMUSG00000044847	Lsm11	49.6708	1.53802	0.00333921
ENSMUSG00000034471	Caskin2	361.544	-0.695624	0.00336132
ENSMUSG00000022000	Zc3h13	367.801	-0.582888	0.0034045
ENSMUSG00000053226	Dand5	36.0868	2.48212	0.00344841
ENSMUSG00000023026	Dip2b	4826.37	-0.503165	0.00352163
ENSMUSG00000039298	Cdk5rap2	609.555	-0.619411	0.00357252
ENSMUSG00000037685	Atp8a1	5518.48	-0.458447	0.00357252
ENSMUSG00000078307	AI593442	355.341	0.87513	0.00374078
ENSMUSG00000002459	Rgs20	203.465	1.02494	0.00377139
ENSMUSG00000018707	Dync1h1	3062.52	-0.740742	0.0037775
ENSMUSG00000044502	Bod1	283.793	0.600122	0.00381373
ENSMUSG00000027422	Rrbp1	560.929	-0.583007	0.00381373
ENSMUSG00000022594	Lynx1	391.709	0.954296	0.00381373
ENSMUSG00000024617	Camk2a	2008.78	0.562689	0.00381373
ENSMUSG00000026737	Pip4k2a	6714.25	-0.421633	0.00381373
ENSMUSG00000053617	Sh3pxd2a	65.6144	1.44467	0.00387021
ENSMUSG00000020422	Tns3	1399.35	-0.5749	0.00387021
ENSMUSG00000051111	Sv2c	148.877	1.25562	0.00389412
ENSMUSG00000031167	Rbm3	188.24	1.54679	0.00394065
ENSMUSG00000030337	Vamp1	73.2978	1.13869	0.00394296
ENSMUSG00000034243	Golgb1	437.224	-0.808833	0.00394296
ENSMUSG00000096929	A330023F24Rik	27.1646	2.54286	0.00395163
ENSMUSG00000073910	Mob3b	1016.39	-0.51129	0.00397733
ENSMUSG00000042599	Kdm7a	566.423	-0.525977	0.00404403
ENSMUSG00000047216	Cdh19	687.11	-0.903888	0.00404403
ENSMUSG00000051391	Ywhag	2136.72	0.575937	0.00404998
ENSMUSG00000022403	St13	1594.64	-0.434301	0.00406552
ENSMUSG00000021782	Dlg5	270.758	-0.950355	0.00409791
ENSMUSG00000022231	Sema5a	564.264	-0.781217	0.00409791
ENSMUSG00000056004	9330182L06Rik	1172.45	-0.578801	0.00414318
ENSMUSG00000028664	Ephb2	31.4326	2.33236	0.00417187
ENSMUSG00000031144	Syp	377.233	0.914825	0.00422863
ENSMUSG00000029471	Camkk2	223.458	0.724345	0.00424494
ENSMUSG00000001334	Fndc5	42.5735	1.40782	0.00424955
ENSMUSG00000031932	Gpr83	40.4928	1.9404	0.00424955
ENSMUSG00000090290	Tarbp1	119.069	-1.06817	0.00424955
ENSMUSG00000054752	Fsd1l	700.764	-0.747672	0.00424955
ENSMUSG00000032217	Rnf111	664.515	-0.503382	0.00424955
ENSMUSG00000020961	Ston2	744.499	-0.673481	0.00424955
ENSMUSG00000036745	Ttll7	14822.7	-0.389523	0.00424955
ENSMUSG00000060257	Scrt2	17.8495	1.90281	0.00450338
ENSMUSG00000027316	Gfra4	34.138	1.73343	0.00450338
ENSMUSG00000036053	Fmnl2	2842.63	-0.534332	0.0045524
ENSMUSG00000000901	Mmp11	77.1437	1.15343	0.00463472
ENSMUSG00000019990	Pde7b	126.016	0.951409	0.00466753
ENSMUSG00000016349	Eef1a2	208.646	0.823075	0.00499736
ENSMUSG00000029054	Gabrd	31.3709	1.96868	0.00507554
ENSMUSG00000043154	Ppp2r3a	3365.48	-0.654642	0.00523993
ENSMUSG00000102349	Gm37376	2308.7	0.94555	0.00551872
ENSMUSG00000023243	Kcnk5	24.478	-2.21356	0.00553906
ENSMUSG00000033392	Clasp2	6200.16	-0.45069	0.00553906
ENSMUSG00000030847	Bag3	128.835	-1.10103	0.00563308
ENSMUSG00000025321	Itgb8	1279.47	-0.674364	0.00563308
ENSMUSG00000064341	mt-Nd1	791.967	1.08518	0.00573154
ENSMUSG00000006575	Rundc3a	255.447	0.581642	0.00585609
ENSMUSG00000045573	Penk	168.386	1.18577	0.00586609
ENSMUSG00000043456	Zfp536	1491.39	-0.611833	0.00595555
ENSMUSG00000044340	Phlpp1	5192.99	-0.546499	0.00595555
ENSMUSG00000041298	Katnal1	1056.95	-0.530891	0.00603146
ENSMUSG00000028782	Adgrb2	240.361	0.788655	0.00614219
ENSMUSG00000024053	Emilin2	399.277	-0.820074	0.00622783
ENSMUSG00000037902	Sirpa	224.073	0.855683	0.00658073
ENSMUSG00000056215	Lrguk	163.148	-1.54051	0.00664195
ENSMUSG00000030307	Slc6a11	66.125	1.42116	0.0067261
ENSMUSG00000063317	Usp31	2581.99	-0.611194	0.00676068
ENSMUSG00000040412	5330417C22Rik	59.7453	1.1727	0.00676711
ENSMUSG00000026090	2010300C02Rik	80.6027	1.29609	0.00676711
ENSMUSG00000034088	Hdlbp	1670.86	-0.421283	0.00676711
ENSMUSG00000063077	Kif1b	12214	-0.43737	0.0068184
ENSMUSG00000111447	Gm48249	725.179	-0.590479	0.00687301
ENSMUSG00000022672	Prkdc	338.253	-0.779688	0.00692612
ENSMUSG00000016409	Nkap	686.93	-0.577431	0.00711665
ENSMUSG00000040761	Spen	752.567	-0.675842	0.00733646
ENSMUSG00000064325	Hhip	1623.99	-0.578901	0.00733646
ENSMUSG00000058740	Kcnt1	74.5023	1.13039	0.00734492
ENSMUSG00000032503	Arpp21	597.484	0.769216	0.00734492
ENSMUSG00000089774	Slc5a3	518.371	-0.818117	0.00754695
ENSMUSG00000003378	Grik5	262.109	0.771343	0.00765089
ENSMUSG00000024966	Stip1	805.627	-0.786924	0.00782131
ENSMUSG00000103400	Gm15853	65.0426	-1.16405	0.00783816
ENSMUSG00000010066	Cacna2d2	37.455	1.68307	0.00783816
ENSMUSG00000090291	Lrrc10b	98.2365	1.89988	0.00783816
ENSMUSG00000022454	Nell2	219.006	0.905968	0.00783816
ENSMUSG00000060002	Chpt1	933.948	-0.710356	0.00803144
ENSMUSG00000018849	Wwc1	82.1638	0.991051	0.00811303
ENSMUSG00000045009	Prrt3	28.2795	1.99338	0.0081394
ENSMUSG00000048834	Vstm2a	97.6488	0.896941	0.00846178
ENSMUSG00000063919	Srrm4	92.4798	0.901376	0.00846222
ENSMUSG00000050592	Fam78a	22.5087	1.936	0.00855577
ENSMUSG00000029148	Nrbp1	355.442	0.559255	0.00855577
ENSMUSG00000038388	Mpp6	91.3365	0.974663	0.0086572
ENSMUSG00000053641	Dennd4a	1368.87	-0.459296	0.0086572
ENSMUSG00000064037	Gpn1	100.478	0.941023	0.00877763
ENSMUSG00000020671	Rab10	3041.63	-0.422099	0.00879734
ENSMUSG00000033615	Cplx1	321.254	0.860273	0.00885513
ENSMUSG00000018451	6330403K07Rik	257.832	0.940376	0.00900279
ENSMUSG00000026748	Plxdc2	1775.58	-0.392456	0.00913858
ENSMUSG00000029126	Nsg1	114.866	0.904385	0.0091575
ENSMUSG00000034472	Rasd2	133.613	1.13875	0.0091575
ENSMUSG00000036098	Myrf	5434.93	-0.443032	0.00922809
ENSMUSG00000027508	Pag1	184.822	0.801595	0.00939319
ENSMUSG00000028530	Jak1	678.392	-0.473405	0.00939319
ENSMUSG00000015981	Stk32c	49.4184	1.32374	0.00939385
ENSMUSG00000059173	Pde1a	516.563	0.76374	0.00939385
ENSMUSG00000024241	Sos1	1522.47	-0.445608	0.00952347
ENSMUSG00000003746	Man1a	1153.09	-0.828655	0.00953407
ENSMUSG00000054263	Lifr	1087.74	-0.57562	0.009591
ENSMUSG00000001467	Cyp51	814.922	-0.51727	0.00966934
ENSMUSG00000053070	Cfap300	21.309	1.74504	0.00975116
ENSMUSG00000062661	Ncs1	115.435	0.940636	0.00975116
ENSMUSG00000056999	Ide	840.293	-0.594322	0.00975116
ENSMUSG00000059921	Unc5c	942.269	-0.79752	0.010133
ENSMUSG00000062825	Actg1	460.505	0.701919	0.0103412
ENSMUSG00000026083	Eif5b	973.47	-0.578768	0.0106358
ENSMUSG00000031762	Mt2	169.947	0.861997	0.0106706
ENSMUSG00000070570	Slc17a7	457.174	0.715096	0.0106954
ENSMUSG00000030447	Cyfip1	441.538	-0.510273	0.0107871
ENSMUSG00000091906	1700099I09Rik	229.339	-0.835982	0.0109695
ENSMUSG00000033653	Vps8	277.041	-0.68774	0.0113906
ENSMUSG00000046480	Scn4b	172.569	1.03353	0.0113906
ENSMUSG00000021619	Atg10	96.6416	0.873004	0.0114499
ENSMUSG00000026553	Copa	1187.63	-0.388391	0.0115101
ENSMUSG00000030103	Bhlhe40	147.05	0.887847	0.011517
ENSMUSG00000028959	Fastk	205.809	0.790019	0.011517
ENSMUSG00000036450	Hif1an	137.689	0.777727	0.0118638
ENSMUSG00000007656	Arpp19	1572.93	0.496706	0.0120845
ENSMUSG00000054459	Vsnl1	1971.91	0.553354	0.012102
ENSMUSG00000022799	Arhgap31	497.669	-0.937495	0.0122985
ENSMUSG00000071256	Zfp213	30.1026	1.50747	0.0124722
ENSMUSG00000015829	Tnr	450.381	-0.825941	0.0124722
ENSMUSG00000031529	Tnks	996.516	-0.540427	0.0124777
ENSMUSG00000028048	Gba	221.278	-0.766984	0.0127048
ENSMUSG00000004892	Bcan	61.2427	-1.10609	0.0127597
ENSMUSG00000108126	Gm43909	126.082	-0.912208	0.0127597
ENSMUSG00000061755	Bod1l	934.279	-0.538697	0.0127597
ENSMUSG00000050565	Tor1aip2	1261.09	-0.398995	0.0127597
ENSMUSG00000070733	Fryl	1979.81	-0.481615	0.0128078
ENSMUSG00000045763	Basp1	279.183	0.791644	0.0129699
ENSMUSG00000034930	Rtkn	1084.23	-0.569433	0.0129699
ENSMUSG00000026131	Dst	2504.14	-0.419948	0.0129699
ENSMUSG00000061436	Hipk2	5427.02	-0.419714	0.0129699
ENSMUSG00000039220	Ppp1r10	307.903	-0.725141	0.0129845
ENSMUSG00000000708	Kat2b	1919.67	-0.492426	0.0130956
ENSMUSG00000025318	Jph3	69.7867	0.988205	0.0131187
ENSMUSG00000038020	Rapgefl1	77.9422	1.01247	0.0131617
ENSMUSG00000040701	Ap1g2	86.9655	0.95711	0.0132251
ENSMUSG00000030811	Fbxl19	39.8807	1.17854	0.0133137
ENSMUSG00000027959	Sass6	363.214	-0.716761	0.0133436
ENSMUSG00000027792	Bche	1118.14	-0.56231	0.0133791
ENSMUSG00000042699	Dhx9	715.071	-0.550976	0.0138773
ENSMUSG00000025790	Slco3a1	1137.99	-0.490121	0.013991
ENSMUSG00000037419	Endod1	3828.96	-0.529349	0.013991
ENSMUSG00000028793	Rnf19b	103.51	1.04536	0.0141555
ENSMUSG00000025237	Parp6	117.553	0.934166	0.0141555
ENSMUSG00000040325	Dcaf1	352.255	-0.767906	0.0142522
ENSMUSG00000034926	Dhcr24	978.251	-0.570839	0.0142522
ENSMUSG00000027438	Napb	636.947	0.886528	0.0142522
ENSMUSG00000051339	2900026A02Rik	73.5702	0.994377	0.0143907
ENSMUSG00000017740	Slc12a5	234.751	1.06901	0.0145447
ENSMUSG00000031833	Mast3	2786.99	-0.620471	0.0145447
ENSMUSG00000034297	Med13	2544.37	-0.45953	0.0145842
ENSMUSG00000026944	Abca2	7555.92	-0.481569	0.0147415
ENSMUSG00000106990	Gm42547	132.2	-1.0068	0.0147431
ENSMUSG00000037386	Rims2	327.299	0.717352	0.0147431
ENSMUSG00000018800	Abca5	322.753	-0.740628	0.0148834
ENSMUSG00000030134	Rasgef1a	178.134	0.86648	0.0150575
ENSMUSG00000052040	Klf13	3712.52	-0.5348	0.0150575
ENSMUSG00000022489	Pde1b	132.564	0.973502	0.0150794
ENSMUSG00000030451	Herc2	803.236	-0.693971	0.0150794
ENSMUSG00000050963	Kcns2	33.9778	1.52724	0.0151019
ENSMUSG00000039218	Srrm2	5485.15	-0.35661	0.0153126
ENSMUSG00000028927	Padi2	958.969	-0.581399	0.0155705
ENSMUSG00000090112	Shprh	803.612	-0.590159	0.0155791
ENSMUSG00000023791	Pigx	25.7069	1.53782	0.0156168
ENSMUSG00000109836	NA	369.1	-0.720366	0.0156168
ENSMUSG00000057133	Chd6	907.21	-0.455957	0.0156168
ENSMUSG00000046607	Hrk	31.1255	1.30382	0.0157085
ENSMUSG00000074968	Ano3	421.941	0.721335	0.0157371
ENSMUSG00000004849	Ap1s1	100.04	0.97152	0.015806
ENSMUSG00000057716	Tmem178b	2376.16	-0.504643	0.0158131
ENSMUSG00000030518	Fam189a1	67.4548	1.46166	0.0158485
ENSMUSG00000020525	Ppm1d	422.274	-0.533729	0.0158485
ENSMUSG00000047996	Prrg1	1085.16	-0.707526	0.0158685
ENSMUSG00000090024	Gm16350	593.475	-0.448529	0.0159318
ENSMUSG00000033676	Gabrb3	737.94	0.70639	0.015933
ENSMUSG00000066440	Zfyve26	325.992	-0.678676	0.015954
ENSMUSG00000056708	Ier5	76.4078	1.30855	0.0161187
ENSMUSG00000031796	Cfap20	128.177	0.916903	0.0161187
ENSMUSG00000025466	Fuom	58.7846	1.15506	0.0163586
ENSMUSG00000025475	Adgra1	142.703	0.811336	0.0163586
ENSMUSG00000022237	Ankrd33b	141.04	0.934132	0.0163586
ENSMUSG00000033335	Dnm2	1673.22	-0.610813	0.0163586
ENSMUSG00000031770	Herpud1	230.6	-0.84199	0.01639
ENSMUSG00000057914	Cacnb2	101.32	1.06452	0.0165618
ENSMUSG00000097698	Gm26906	28.2499	2.22878	0.0165734
ENSMUSG00000005034	Prkacb	4630.4	-0.347972	0.0169489
ENSMUSG00000044308	Ubr3	2647.43	-0.57035	0.0169542
ENSMUSG00000029168	Dpysl5	138.605	-1.1479	0.0170205
ENSMUSG00000041986	Elmod1	534.123	0.89131	0.0171591
ENSMUSG00000022456	Sept3	459.81	0.691404	0.0174639
ENSMUSG00000022103	Gfra2	261.537	1.14887	0.0175937
ENSMUSG00000024812	Tjp2	1519.46	-0.583343	0.0183774
ENSMUSG00000020570	Sypl	2361.68	-0.476991	0.0185004
ENSMUSG00000031592	Pcm1	1452.14	-0.468303	0.0185879
ENSMUSG00000038984	Tspyl5	56.0951	1.54382	0.0186154
ENSMUSG00000093930	Hmgcs1	3415.49	-0.451255	0.0186376
ENSMUSG00000041220	Elovl6	2389.51	-0.47497	0.0186602
ENSMUSG00000044667	Plppr4	343.347	0.748031	0.0187516
ENSMUSG00000074238	Ap1ar	260.377	0.717282	0.0189947
ENSMUSG00000003352	Cacnb3	142.074	0.739003	0.0190076
ENSMUSG00000022353	Mtss1	935.138	-0.48818	0.0190594
ENSMUSG00000020850	Prpf8	2403.04	-0.774098	0.0191112
ENSMUSG00000028786	Tmem54	29.0916	1.39673	0.0193401
ENSMUSG00000031684	Slc10a7	84.8598	-1.06507	0.0193401
ENSMUSG00000063646	Jakmip1	43.374	1.32058	0.0194793
ENSMUSG00000022965	Ifngr2	91.6874	1.15578	0.0198131
ENSMUSG00000091971	Hspa1a	69.1066	-3.26076	0.0202936
ENSMUSG00000020657	Dnajc27	158.224	0.806125	0.0203084
ENSMUSG00000024462	Gabbr1	732.749	0.464822	0.0204389
ENSMUSG00000027272	Ubr1	332.849	-0.594393	0.0205108
ENSMUSG00000025576	Rbfox3	256.179	0.773096	0.0205283
ENSMUSG00000023572	Ccndbp1	504.648	-0.550369	0.0205283
ENSMUSG00000009739	Pou6f1	64.0343	1.11967	0.0205397
ENSMUSG00000038366	Lasp1	75.9677	1.06751	0.0205456
ENSMUSG00000037890	Wdr19	188.065	-0.866922	0.0205456
ENSMUSG00000003452	Bicd1	957.519	-0.700272	0.0205456
ENSMUSG00000097789	Gm2115	43.8079	1.8152	0.0209381
ENSMUSG00000022462	Slc38a2	5602.56	-0.532926	0.0209502
ENSMUSG00000026970	Rbms1	35.0009	1.34289	0.0212325
ENSMUSG00000037410	Tbc1d2b	31.4699	1.96754	0.0212366
ENSMUSG00000034617	Mtrr	141.598	-0.816035	0.0212366
ENSMUSG00000057554	Lgals8	526.07	-0.591485	0.0212366
ENSMUSG00000021959	Lats2	290.589	-0.580628	0.0213181
ENSMUSG00000020183	Cpm	1975.92	-0.623802	0.0213848
ENSMUSG00000004187	Kifc2	202.613	0.61699	0.0215803
ENSMUSG00000025402	Nab2	70.5219	1.30991	0.0216484
ENSMUSG00000041037	Irgq	231.375	0.531198	0.0218588
ENSMUSG00000086040	Wipf3	438.974	1.72984	0.0218588
ENSMUSG00000001151	Pcnt	134.421	-0.677182	0.0219387
ENSMUSG00000097903	Gm26679	418.196	-0.574856	0.0219458
ENSMUSG00000021451	Sema4d	2774.99	-0.488697	0.0219468
ENSMUSG00000028466	Creb3	89.5712	0.734068	0.0222107
ENSMUSG00000039278	Pcsk1n	344.975	0.582693	0.0223998
ENSMUSG00000045411	2410002F23Rik	105.822	0.728652	0.0227463
ENSMUSG00000106415	Gm42893	78.4893	-1.25215	0.0230194
ENSMUSG00000020917	Acly	647.898	-0.502448	0.0234741
ENSMUSG00000027883	Gpsm2	185.171	-0.725346	0.0234922
ENSMUSG00000071424	Grid2	208.64	-0.796825	0.0234922
ENSMUSG00000064043	Trerf1	83.8902	0.979332	0.0238722
ENSMUSG00000018481	Appbp2	2237.46	-0.533998	0.024437
ENSMUSG00000018171	Vmp1	3011.96	-0.471196	0.024445
ENSMUSG00000032115	Hyou1	403.491	-0.610754	0.0244587
ENSMUSG00000044442	N6amt1	150.745	0.772832	0.0246093
ENSMUSG00000031441	Atp11a	1631.4	-0.421453	0.0246093
ENSMUSG00000097767	Miat	56.9996	1.40322	0.0247998
ENSMUSG00000021374	Nup153	418.755	-0.491598	0.0247998
ENSMUSG00000050240	Hic2	85.1494	1.31701	0.0252719
ENSMUSG00000045967	Gpr158	371.549	0.664402	0.0253582
ENSMUSG00000079487	Med12	235.393	-0.755912	0.0254981
ENSMUSG00000030554	Synm	563.825	-0.701179	0.0254981
ENSMUSG00000039477	Tnrc18	1879.69	1.31203	0.0254981
ENSMUSG00000049755	Zfp672	130.596	0.885755	0.0255352
ENSMUSG00000035441	Myo1d	2279.68	-0.468421	0.0257422
ENSMUSG00000026249	Serpine2	55.2264	1.27525	0.0257618
ENSMUSG00000022416	Cacna1i	74.9364	1.20292	0.0257618
ENSMUSG00000033487	Fndc3a	377.344	-0.504871	0.0257618
ENSMUSG00000037475	Thoc2	459.607	-0.525938	0.0257618
ENSMUSG00000073678	Pgap1	578.364	-0.461761	0.0257618
ENSMUSG00000040482	Dxo	26.185	1.78105	0.0261111
ENSMUSG00000016262	Sertad4	35.2032	1.92328	0.0261111
ENSMUSG00000024743	Syt7	267.354	0.758981	0.0261111
ENSMUSG00000002748	Baz1b	677.111	-0.601021	0.0262373
ENSMUSG00000053550	Shisa7	217.651	0.791593	0.0263524
ENSMUSG00000038042	Ptpdc1	1050.8	-0.644022	0.0263524
ENSMUSG00000005897	Nr2c1	157.523	-0.707552	0.0266277
ENSMUSG00000033705	Stard9	220.111	-0.621577	0.0270838
ENSMUSG00000049556	Lingo1	378.564	0.657026	0.0270838
ENSMUSG00000058706	0610030E20Rik	213.228	0.546085	0.0271022
ENSMUSG00000026830	Ermn	19652	-0.387977	0.0272536
ENSMUSG00000029447	Cct6a	1507.71	-0.345274	0.0272709
ENSMUSG00000027104	Atf2	1825.84	-0.483374	0.0272854
ENSMUSG00000035735	Dagla	153.322	0.965313	0.0274976
ENSMUSG00000035011	Zbtb7a	1026.44	-0.692046	0.027523
ENSMUSG00000032011	Thy1	263.595	0.681089	0.0276786
ENSMUSG00000029191	Rfc1	551.235	-0.497338	0.0284064
ENSMUSG00000004451	Ralb	48.1665	1.36047	0.0287735
ENSMUSG00000021900	Btd	140.76	-1.00341	0.0289829
ENSMUSG00000024176	Sox8	3003.74	-0.546482	0.0292229
ENSMUSG00000003410	Elavl3	3530.1	-0.2914	0.0292871
ENSMUSG00000028402	Mpdz	370.528	-0.602335	0.0294742
ENSMUSG00000099481	Xndc1	15.5817	1.93464	0.0295875
ENSMUSG00000025658	Cnksr2	1000.73	0.632761	0.0295875
ENSMUSG00000030313	Dennd5b	822.317	-0.849985	0.029647
ENSMUSG00000029571	Tmem106b	1969.8	-0.414736	0.0298247
ENSMUSG00000035776	Cd99l2	249.067	0.880471	0.0301933
ENSMUSG00000037553	Zdhhc18	103.157	0.900562	0.0303472
ENSMUSG00000022629	Kif21a	3061.24	-0.422496	0.0304992
ENSMUSG00000069601	Ank3	10300.9	-0.352608	0.0305306
ENSMUSG00000022223	Sdr39u1	60.3497	1.16588	0.030751
ENSMUSG00000027312	Atrn	3824.59	-0.3472	0.0309615
ENSMUSG00000089889	0610040B10Rik	25.8049	1.89847	0.0309684
ENSMUSG00000021779	Thrb	184.771	0.974091	0.0310997
ENSMUSG00000037003	Tns2	176.023	-0.905783	0.0311917
ENSMUSG00000001062	Vps9d1	94.231	0.845157	0.0312407
ENSMUSG00000034789	Rab24	77.1476	1.35181	0.0313715
ENSMUSG00000026489	Coq8a	262.618	-0.57677	0.0313715
ENSMUSG00000045636	Mtus1	2147.43	-0.342531	0.0316041
ENSMUSG00000027259	Adal	94.3394	-1.09475	0.031649
ENSMUSG00000059248	2019-09-09	67.6034	1.26427	0.031649
ENSMUSG00000054509	Parp4	172.854	-0.698726	0.031649
ENSMUSG00000019897	Ccdc59	344.385	-0.696775	0.031649
ENSMUSG00000052516	Robo2	154.959	0.770874	0.0316777
ENSMUSG00000048022	Tmem229a	7510.2	-0.445445	0.031702
ENSMUSG00000021194	Chga	39.7338	1.08598	0.032536
ENSMUSG00000038393	Txnip	105.172	-1.00428	0.032536
ENSMUSG00000027189	Trim44	1445.04	0.398944	0.032536
ENSMUSG00000036438	Calm2	3094.33	0.419283	0.032536
ENSMUSG00000062078	Qk	36242.3	-0.359142	0.032536
ENSMUSG00000041624	Gucy1a2	76.9402	1.13599	0.0326257
ENSMUSG00000042671	Rgs8	127.561	1.10795	0.0326257
ENSMUSG00000047749	Zc3hav1l	34.1178	1.82852	0.0330462
ENSMUSG00000110588	Gm45774	150.546	0.856721	0.0330462
ENSMUSG00000030272	Camk1	156.205	0.739811	0.0330462
ENSMUSG00000028184	Adgrl2	181.299	0.967609	0.0330462
ENSMUSG00000027012	Dync1i2	1324.49	-0.311608	0.0330462
ENSMUSG00000027273	Snap25	7345.38	0.566866	0.0330462
ENSMUSG00000090327	Gm17111	49.3611	-1.14539	0.0331099
ENSMUSG00000023186	Vwa5a	195.792	-0.724747	0.0332367
ENSMUSG00000006435	Neurl1a	48.1104	1.20593	0.0337467
ENSMUSG00000039623	Ap5z1	120.595	-0.675415	0.0337467
ENSMUSG00000079834	Tmlhe	127.315	-0.673471	0.0341908
ENSMUSG00000060716	Plekhh1	10037.5	-0.431894	0.0343589
ENSMUSG00000066232	Ipo7	725.266	-0.548439	0.0345379
ENSMUSG00000096947	Gm26723	1382.98	0.54829	0.0345379
ENSMUSG00000021209	Ppp4r4	54.1523	1.18478	0.0347928
ENSMUSG00000004661	Arid3b	76.789	1.31404	0.0348487
ENSMUSG00000038690	Atp5j2	397.24	0.585021	0.034974
ENSMUSG00000028207	Asph	214.092	0.775998	0.0351482
ENSMUSG00000024713	Pcsk5	23.5583	2.27634	0.0351764
ENSMUSG00000087306	A230004M16Rik	32.2693	1.42742	0.0351764
ENSMUSG00000020075	Ddx21	271.903	-0.560927	0.0352306
ENSMUSG00000045994	B3gat1	663.885	0.451625	0.0352306
ENSMUSG00000028886	Eya3	141.503	0.800024	0.0352361
ENSMUSG00000032482	Cspg5	76.081	0.902782	0.0356942
ENSMUSG00000045589	Frrs1l	583.233	0.608609	0.0356942
ENSMUSG00000068696	Gpr88	284.398	1.0095	0.0357556
ENSMUSG00000019873	Reep3	2752.17	-0.496297	0.0362024
ENSMUSG00000030806	Stx1b	531.393	0.706271	0.0364401
ENSMUSG00000019194	Scn1b	101.459	0.952986	0.0364749
ENSMUSG00000020340	Cyfip2	1529.68	0.482457	0.0364749
ENSMUSG00000046432	Bex3	192.13	0.78424	0.0366664
ENSMUSG00000087698	Gm13031	49.7127	-1.14303	0.0369684
ENSMUSG00000041133	Smc1a	828.285	-0.385187	0.0371573
ENSMUSG00000011751	Sptbn4	23.6517	1.68425	0.0371782
ENSMUSG00000010064	Slc38a3	24.1457	2.06724	0.0371996
ENSMUSG00000071658	Gng3	360.343	0.582104	0.0371996
ENSMUSG00000038255	Neurod2	113.914	1.14837	0.0377675
ENSMUSG00000026442	Nfasc	6606.93	-0.468346	0.0380272
ENSMUSG00000008658	Rbfox1	483.191	0.544497	0.0381179
ENSMUSG00000007944	Ttc9b	72.9579	1.2952	0.0385757
ENSMUSG00000037846	Rtkn2	171.238	-0.788243	0.0385757
ENSMUSG00000021277	Traf3	131.522	0.869294	0.0385757
ENSMUSG00000078591	Hs3st4	177.825	0.757689	0.0385757
ENSMUSG00000019889	Ptprk	889.647	-0.43405	0.0385757
ENSMUSG00000038095	Sbno1	1097.09	-0.341716	0.0385757
ENSMUSG00000041272	Tox	31.7832	1.49849	0.0390042
ENSMUSG00000031776	Arl2bp	563.506	0.487833	0.0391283
ENSMUSG00000003273	Car11	130.688	0.81182	0.0394234
ENSMUSG00000029101	Rgs12	40.6907	1.33924	0.0394411
ENSMUSG00000024261	Syt4	211.672	0.816206	0.0400388
ENSMUSG00000021265	Slc25a29	53.4639	-1.09293	0.0401306
ENSMUSG00000060371	Caln1	364.791	0.55475	0.0403024
ENSMUSG00000003660	Snrnp200	772.809	-0.433292	0.0403847
ENSMUSG00000040560	Wdr7	1152.93	-0.436068	0.0404414
ENSMUSG00000022139	Mbnl2	10833.3	-0.490891	0.0404414
ENSMUSG00000007021	Syngr3	77.2016	0.827237	0.0407516
ENSMUSG00000039361	Picalm	6224.69	-0.361065	0.0407516
ENSMUSG00000058240	Cryzl1	255.502	0.852741	0.0409485
ENSMUSG00000031207	Msn	189.754	-1.09922	0.0410874
ENSMUSG00000031555	Adam9	633.614	-0.415188	0.0411222
ENSMUSG00000026872	Zeb2	11778.1	-0.341981	0.0412604
ENSMUSG00000024410	Rmc1	525.566	-0.448656	0.0414874
ENSMUSG00000045098	Kmt5b	851.314	-0.485338	0.0414874
ENSMUSG00000039601	Rcan2	5094.04	-0.609161	0.0414874
ENSMUSG00000039904	Gpr37	5691.22	-0.342628	0.0414874
ENSMUSG00000025231	Sufu	131.78	0.817404	0.0422086
ENSMUSG00000097340	Gm26617	136.249	-0.796317	0.0422912
ENSMUSG00000059213	Ddn	143.079	0.809445	0.0423302
ENSMUSG00000045205	Dpy19l4	504.219	-0.446337	0.042439
ENSMUSG00000018341	Il12rb2	55.6631	-1.10687	0.0425537
ENSMUSG00000052852	Reep1	156.867	0.902269	0.0427929
ENSMUSG00000059013	Sh2d3c	27.9388	1.61286	0.04295
ENSMUSG00000066043	Phactr4	687.841	-0.652173	0.04295
ENSMUSG00000028896	Rcc1	128.301	-1.12385	0.0429875
ENSMUSG00000031365	Zfp275	363.579	-0.627694	0.0429875
ENSMUSG00000022982	Sod1	842.701	0.538512	0.0432144
ENSMUSG00000028398	Dmac1	150.145	0.807835	0.0435334
ENSMUSG00000024290	Rock1	1140.92	-0.465876	0.0437688
ENSMUSG00000028838	Extl1	31.1233	1.47562	0.0438738
ENSMUSG00000029059	Fam213b	50.9074	1.36785	0.0439888
ENSMUSG00000030683	Sez6l2	4533.21	-0.448735	0.0440485
ENSMUSG00000030522	Mtmr10	1342.04	-0.438634	0.0446026
ENSMUSG00000032186	Tmod2	7296.69	-0.537919	0.0446112
ENSMUSG00000027210	Meis2	233.714	0.689698	0.0449372
ENSMUSG00000112652	4921516A02Rik	1049.59	-0.700026	0.0450269
ENSMUSG00000025920	Stau2	285.832	0.548722	0.0451102
ENSMUSG00000106106		27249.9	0.469988	0.0455455
ENSMUSG00000021910	Nisch	1602.41	-0.33886	0.0457547
ENSMUSG00000054640	Slc8a1	243.775	-0.470422	0.0457615
ENSMUSG00000062044	Lmtk3	40.1397	1.42788	0.0464315
ENSMUSG00000044501	Zfp758	174.744	-0.735095	0.0464315
ENSMUSG00000025277	Abhd6	174.297	-0.760262	0.046465
ENSMUSG00000022048	Dpysl2	5792.68	-0.427621	0.046465
ENSMUSG00000091722	Siah3	24.2619	2.09355	0.0469515
ENSMUSG00000038524	Fchsd1	45.5055	1.27564	0.0469515
ENSMUSG00000102697	Pcdhac2	46.6474	1.52266	0.0469515
ENSMUSG00000083899	Gm12346	83.7378	-0.635496	0.0469515
ENSMUSG00000073725	Lmbrd1	1889.16	-0.365603	0.0469515
ENSMUSG00000013033	Adgrl1	704.527	0.485563	0.0471008
ENSMUSG00000041328	Pcf11	650.496	-0.497134	0.0471483
ENSMUSG00000097412	1810014B01Rik	864.874	-0.565051	0.0471483
ENSMUSG00000016179	Camk1g	19.7747	1.84534	0.0473824
ENSMUSG00000039747	Orai2	50.1666	1.54205	0.0474663
ENSMUSG00000027361	Gabpb1	90.9917	0.776827	0.0474663
ENSMUSG00000022837	Iqcb1	70.3788	0.800626	0.0480865
ENSMUSG00000040746	Rnf167	196.864	-0.632053	0.0480865
ENSMUSG00000015305	Sash1	660.242	-0.462565	0.0480865
ENSMUSG00000047036	Zfp445	689.216	-0.461315	0.0480865
ENSMUSG00000024479	Mal2	230.834	0.757488	0.0481704
ENSMUSG00000023892	Zfp51	98.3401	-0.850968	0.0481797
ENSMUSG00000060843	Ctnna3	212.653	-0.796706	0.048388
ENSMUSG00000066571	4931406P16Rik	2173.61	-0.352076	0.048388
ENSMUSG00000060780	Lrrtm1	57.1984	1.11725	0.0484579
ENSMUSG00000008575	Nfib	994.415	-0.566221	0.0484579
ENSMUSG00000040433	Zbtb38	1635.46	-0.469387	0.0484579
ENSMUSG00000035311	Gnptab	2735.82	-0.365728	0.0484579
ENSMUSG00000030688	Stard10	63.7962	0.959162	0.0487159
ENSMUSG00000062209	Erbb4	1351.51	-0.510036	0.0494831
ENSMUSG00000019916	P4ha1	151.987	-0.852955	0.0495196
ENSMUSG00000013495	Tmem175	241.46	0.684779	0.0495196
ENSMUSG00000028405	Aco1	321.565	-0.62658	0.0495287
ENSMUSG00000057897	Camk2b	736.248	0.644209	0.0497999
ENSMUSG00000074211	Sdhaf1	27.945	1.73945	0.0499932
